# Supplementary material for: Effects of Physical Activity Level, Strength, Balance, and Body Composition on Perceived Health in Healthy Adults
Source: Sports (Basel). 2025 Jan 13;13(1):19. doi: 10.3390/sports13010019 (PMC11768831; doi:10.3390/sports13010019)
Supplement: Supplementary file 1 [file sports-13-00019-s001.zip]

Archive with 4 entries (4 files):
- SuppData S1. Model Assumption BFP and SF36.pdf
- SuppData S2. Model Assumption PAL and SF36.pdf
- SuppData S3. Model Assumption SOT and SF36.pdf
- SuppData S4. Model Assumption S_INDEX and SF36.pdf
